# Supplementary material for: Data in support of optimized production of angiotensin-I converting enzyme inhibitory peptides derived from proteolytic hydrolysate of bitter melon seed proteins
Source: Data Brief. 2015 Oct 9;5:403–7. doi: 10.1016/j.dib.2015.09.038 (PMC4773410; doi:10.1016/j.dib.2015.09.038)
Supplement: Supplementary file 2 — Supplementary material [file mmc2.zip]

Archive with 7 entries (7 files):
- coi_disclosure-Widjanarko.pdf
- coi_disclosure-Chang.pdf
- coi_disclosure-Kusnadi.pdf
- coi_disclosure-Lin.pdf
- coi_disclosure-Priyanto.pdf
- coi_disclosure-Sung.pdf
- coi_disclosure-Wang.pdf
